# Supplementary material for: Prevalence and Factors Associated with Parents’ Non-Intention to Vaccinate Their Children and Adolescents against COVID-19 in Latin America and the Caribbean
Source: Vaccines (Basel). 2021 Nov 9;9(11):1303. doi: 10.3390/vaccines9111303 (PMC8624413; doi:10.3390/vaccines9111303)
Supplement: Supplementary file 1 [file vaccines-09-01303-s001.zip]

Archive with 1 entries (1 files):
- vaccines-1368924-supplementary.pdf
